# Supplementary material for: Development of an Enhanced High-Yield Influenza Vaccine Backbone in Embryonated Chicken Eggs
Source: Vaccines (Basel). 2023 Aug 15;11(8):1364. doi: 10.3390/vaccines11081364 (PMC10459923; doi:10.3390/vaccines11081364)
Supplement: Supplementary file 1 [file vaccines-11-01364-s001.zip]

Archive with 1 entries (1 files):
- vaccines-2509748-supplementary.pdf
